# Supplementary material for: Rock surfaces as reservoirs for airborne halophilic microorganisms in the Bochnia Salt Mine
Source: Front Microbiol. 2026 Apr 22;17:1813537. doi: 10.3389/fmicb.2026.1813537 (PMC13144014; doi:10.3389/fmicb.2026.1813537)
Supplement: Supplementary file 2 [file Table_1.XLSX]

## Sheet: MatrixOutput
Table S1
	Strain_BL28_(PZ221422).ab1	Strain_BL31_(PZ221423).ab1	Strain_BL35_(PZ221424).ab1	Strain_BL36_(PZ221425).ab1	Strain_BL37_(PZ221426).ab1	Strain_BL38_(PZ221427).ab1	Strain_BZ19_(PZ221428).ab1	Strain_BZ34_(PZ221429).ab1	Strain_BZ28_(PZ221430).ab1	Strain_BZ39_(PZ221431).ab1	Strain_BZ68_(PZ221432).ab1	Halococcus_salifodinae_DSM_8989T_(AOME01000075).ab1	Haloarcula_hispanica_ATCC_33960T_(CP002922).ab1	Halococcus_hamelinensis_100A6T_(AOMB01000011).ab1	Halococcus_qingdaonensis_CM5T_(AY243109).ab1	Halococcus_morrhuae_DSM_1037T_(AOMC01000054).ab1	Haloarcula_marismortui_ATCC_43049T_(AY596298).ab1	Halococcus_sediminicola_CBA1101T_(BBMP01000022).ab1	Natrinema_versiforme_XF10T_(AB023426).ab1	Halorubrum_amylolyticum_ZC67T_(KX376720).ab1	Halalkalicoccus_paucihalophilus_DSM_24557T_(LTAZ01000003).ab1	Halococcus_dombrowskii_H4T_(AJ420376).ab1
Strain_BL28_(PZ221422).ab1
Strain_BL31_(PZ221423).ab1	0.150094
Strain_BL35_(PZ221424).ab1	0.0360825	0.136296
Strain_BL36_(PZ221425).ab1	0.0406321	0.136752	0.0464744
Strain_BL37_(PZ221426).ab1	0.0405983	0.140893	0.0446735	0
Strain_BL38_(PZ221427).ab1	0.151685	0.00489396	0.14658	0.145315	0.145985
Strain_BZ19_(PZ221428).ab1	0.056701	0.137778	0.0601966	0.0176282	0.0223368	0.144951
Strain_BZ34_(PZ221429).ab1	0.156489	0.151652	0.133423	0.131621	0.135972	0.150662	0.134953
Strain_BZ28_(PZ221430).ab1	0.112245	0.127341	0.112754	0.116451	0.120553	0.129237	0.12939	0.114603
Strain_BZ39_(PZ221431).ab1	0.101664	0.143704	0.101167	0.0833333	0.0927835	0.143322	0.087013	0.0997305	0.107209
Strain_BZ68_(PZ221432).ab1	0.0393258	0.140741	0.0576671	0.00320513	0.00343643	0.148208	0.0196592	0.129555	0.118299	0.0865007
Halococcus_salifodinae_DSM_8989T_(AOME01000075).ab1	0.00859107	0.161481	0.054878	0.0608974	0.0687285	0.164495	0.0678788	0.134953	0.114603	0.0883117	0.061599
Haloarcula_hispanica_ATCC_33960T_(CP002922).ab1	0.154639	0.0148148	0.15122	0.150641	0.154639	0.0114007	0.152439	0.161943	0.125693	0.148052	0.157274	0.161137
Halococcus_hamelinensis_100A6T_(AOMB01000011).ab1	0.0378007	0.137778	0.00243605	0.0480769	0.0463918	0.148208	0.0609756	0.133423	0.114603	0.101167	0.0589777	0.0533175	0.146919
Halococcus_qingdaonensis_CM5T_(AY243109).ab1	0.0516351	0.146884	0.0634921	0.00321027	0.00516351	0.154976	0.0230583	0.136486	0.12037	0.0949285	0.00787402	0.0660377	0.153025	0.0616845
Halococcus_morrhuae_DSM_1037T_(AOMC01000054).ab1	0.0446735	0.139259	0.0585366	0.00480769	0.00515464	0.14658	0.0218182	0.128205	0.120148	0.087013	0.00262123	0.0600707	0.145735	0.056872	0.00707547
Haloarcula_marismortui_ATCC_43049T_(AY596298).ab1	0.152921	0.0148148	0.15122	0.145833	0.149485	0.00814332	0.147879	0.164642	0.123845	0.144156	0.154653	0.159011	0.00473934	0.146919	0.149764	0.142521
Halococcus_sediminicola_CBA1101T_(BBMP01000022).ab1	0.0584192	0.139259	0.0621951	0.0192308	0.024055	0.14658	0.00242424	0.133603	0.12939	0.0857143	0.0209699	0.06596	0.149289	0.0604265	0.0224057	0.0212014	0.143698
Natrinema_versiforme_XF10T_(AB023426).ab1	0.154783	0.154303	0.141626	0.126806	0.13253	0.153344	0.134161	0.0134771	0.109057	0.107792	0.125984	0.135103	0.156815	0.137349	0.130435	0.12304	0.156815	0.129071
Halorubrum_amylolyticum_ZC67T_(KX376720).ab1	0.14433	0.146667	0.143902	0.145833	0.151203	0.149837	0.157576	0.148448	0.00554529	0.14026	0.155963	0.134276	0.14218	0.13981	0.154481	0.150766	0.141343	0.151943	0.14234
Halalkalicoccus_paucihalophilus_DSM_24557T_(LTAZ01000003).ab1	0.101375	0.137778	0.103532	0.0785256	0.0876289	0.136808	0.0824242	0.097035	0.10536	0.0077821	0.0812582	0.0848057	0.131517	0.0994083	0.0860849	0.0789164	0.127208	0.0777385	0.0963855	0.127208
Halococcus_dombrowskii_H4T_(AJ420376).ab1	0.0429553	0.139259	0.0573171	0.00480769	0.00515464	0.14658	0.0194175	0.128205	0.120148	0.087013	0.00131062	0.0589623	0.145735	0.0556872	0.00826446	0.00117925	0.142689	0.0200472	0.121834	0.149764	0.0790094
Similarity Matriz
	Strain_BL28_(PZ221422).ab1	Strain_BL31_(PZ221423).ab1	Strain_BL35_(PZ221424).ab1	Strain_BL36_(PZ221425).ab1	Strain_BL37_(PZ221426).ab1	Strain_BL38_(PZ221427).ab1	Strain_BZ19_(PZ221428).ab1	Strain_BZ34_(PZ221429).ab1	Strain_BZ28_(PZ221430).ab1	Strain_BZ39_(PZ221431).ab1	Strain_BZ68_(PZ221432).ab1	Halococcus_salifodinae_DSM_8989T_(AOME01000075).ab1	Haloarcula_hispanica_ATCC_33960T_(CP002922).ab1	Halococcus_hamelinensis_100A6T_(AOMB01000011).ab1	Halococcus_qingdaonensis_CM5T_(AY243109).ab1	Halococcus_morrhuae_DSM_1037T_(AOMC01000054).ab1	Haloarcula_marismortui_ATCC_43049T_(AY596298).ab1	Halococcus_sediminicola_CBA1101T_(BBMP01000022).ab1	Natrinema_versiforme_XF10T_(AB023426).ab1	Halorubrum_amylolyticum_ZC67T_(KX376720).ab1	Halalkalicoccus_paucihalophilus_DSM_24557T_(LTAZ01000003).ab1	Halococcus_dombrowskii_H4T_(AJ420376).ab1
Strain_BL28_(PZ221422).ab1
Strain_BL31_(PZ221423).ab1	84.9906	100	100	100	100	100	100	100	100	100	100	100	100	100	100	100	100	100	100	100	100
Strain_BL35_(PZ221424).ab1	96.3918	86.3704	100	100	100	100	100	100	100	100	100	100	100	100	100	100	100	100	100	100	100
Strain_BL36_(PZ221425).ab1	95.9368	86.3248	95.3526	100	100	100	100	100	100	100	100	100	100	100	100	100	100	100	100	100	100
Strain_BL37_(PZ221426).ab1	95.9402	85.9107	95.5326	100	100	100	100	100	100	100	100	100	100	100	100	100	100	100	100	100	100
Strain_BL38_(PZ221427).ab1	84.8315	99.5106	85.342	85.4685	85.4015	100	100	100	100	100	100	100	100	100	100	100	100	100	100	100	100
Strain_BZ19_(PZ221428).ab1	94.3299	86.2222	93.9803	98.2372	97.7663	85.5049	100	100	100	100	100	100	100	100	100	100	100	100	100	100	100
Strain_BZ34_(PZ221429).ab1	84.3511	84.8348	86.6577	86.8379	86.4028	84.9338	86.5047	100	100	100	100	100	100	100	100	100	100	100	100	100	100
Strain_BZ28_(PZ221430).ab1	88.7755	87.2659	88.7246	88.3549	87.9447	87.0763	87.061	88.5397	100	100	100	100	100	100	100	100	100	100	100	100	100
Strain_BZ39_(PZ221431).ab1	89.8336	85.6296	89.8833	91.6667	90.7216	85.6678	91.2987	90.027	89.2791	100	100	100	100	100	100	100	100	100	100	100	100
Strain_BZ68_(PZ221432).ab1	96.0674	85.9259	94.2333	99.6795	99.6564	85.1792	98.0341	87.0445	88.1701	91.3499	100	100	100	100	100	100	100	100	100	100	100
Halococcus_salifodinae_DSM_8989T_(AOME01000075).ab1	99.1409	83.8519	94.5122	93.9103	93.1271	83.5505	93.2121	86.5047	88.5397	91.1688	93.8401	100	100	100	100	100	100	100	100	100	100
Haloarcula_hispanica_ATCC_33960T_(CP002922).ab1	84.5361	98.5185	84.878	84.9359	84.5361	98.8599	84.7561	83.8057	87.4307	85.1948	84.2726	83.8863	100	100	100	100	100	100	100	100	100
Halococcus_hamelinensis_100A6T_(AOMB01000011).ab1	96.2199	86.2222	99.7564	95.1923	95.3608	85.1792	93.9024	86.6577	88.5397	89.8833	94.1022	94.6682	85.3081	100	100	100	100	100	100	100	100
Halococcus_qingdaonensis_CM5T_(AY243109).ab1	94.8365	85.3116	93.6508	99.679	99.4836	84.5024	97.6942	86.3514	87.963	90.5072	99.2126	93.3962	84.6975	93.8316	100	100	100	100	100	100	100
Halococcus_morrhuae_DSM_1037T_(AOMC01000054).ab1	95.5326	86.0741	94.1463	99.5192	99.4845	85.342	97.8182	87.1795	87.9852	91.2987	99.7379	93.9929	85.4265	94.3128	99.2925	100	100	100	100	100	100
Haloarcula_marismortui_ATCC_43049T_(AY596298).ab1	84.7079	98.5185	84.878	85.4167	85.0515	99.1857	85.2121	83.5358	87.6155	85.5844	84.5347	84.0989	99.5261	85.3081	85.0236	85.7479	100	100	100	100	100
Halococcus_sediminicola_CBA1101T_(BBMP01000022).ab1	94.1581	86.0741	93.7805	98.0769	97.5945	85.342	99.7576	86.6397	87.061	91.4286	97.903	93.404	85.0711	93.9573	97.7594	97.8799	85.6302	100	100	100	100
Natrinema_versiforme_XF10T_(AB023426).ab1	84.5217	84.5697	85.8374	87.3194	86.747	84.6656	86.5839	98.6523	89.0943	89.2208	87.4016	86.4897	84.3185	86.2651	86.9565	87.696	84.3185	87.0929	100	100	100
Halorubrum_amylolyticum_ZC67T_(KX376720).ab1	85.567	85.3333	85.6098	85.4167	84.8797	85.0163	84.2424	85.1552	99.4455	85.974	84.4037	86.5724	85.782	86.019	84.5519	84.9234	85.8657	84.8057	85.766	100	100
Halalkalicoccus_paucihalophilus_DSM_24557T_(LTAZ01000003).ab1	89.8625	86.2222	89.6468	92.1474	91.2371	86.3192	91.7576	90.2965	89.464	99.2218	91.8742	91.5194	86.8483	90.0592	91.3915	92.1084	87.2792	92.2261	90.3614	87.2792	100
Halococcus_dombrowskii_H4T_(AJ420376).ab1	95.7045	86.0741	94.2683	99.5192	99.4845	85.342	98.0583	87.1795	87.9852	91.2987	99.8689	94.1038	85.4265	94.4313	99.1736	99.8821	85.7311	97.9953	87.8166	85.0236	92.0991
Halophilic species	RS1	SC2	Accession number	% identity3	Isolate number
Halococcus salifodinae DSM 8989T	+	+	AOME01000075	99.14	BL28	99.14
Haloarcula hispanica ATCC 33960T	+	-	CP002922	98.52	BL31	98.52
Halococcus hamelinensis 100A6T	+	+	AOMB01000011	99.76	BL35	99.76
Halococcus qingdaonensis CM5T	-	+	AY243109	99.68	BL36	99.68
Halococcus morrhuae DSM 1037T	+	+	AOMC01000054	99.48	BL37	99.48
Haloarcula marismortui ATCC 43049T	-	+	AY596298	99.19	BL38	99.19
Halococcus sediminicola CBA1101T	+	-	BBMP01000022	99.76	BZ19	99.76
Natrinema versiforme XF10T	+	+	AB023426	98.65	BZ34	98.65
Halorubrum amylolyticum ZC67T	+	-	KX376720	99.45	BZ28	99.45
Halalkalicoccus paucihalophilus	+	-	LTAZ01000003	99.22	BZ39	99.22
DSM 24557T
Halococcus dombrowskii H4T	-	+	AJ420376	99.87	BZ68	99.87

## Sheet: Caption
Table. Estimates of Evolutionary Divergence between Sequences
The number of base differences per site from between sequences are shown. This analysis involved 22 nucleotide sequences. All ambiguous positions were removed for each sequence pair (pairwise deletion option). There were a total of 850 positions in the final dataset. Evolutionary analyses were conducted in MEGA11 [1]
1. Tamura K., Stecher G., and Kumar S. (2021). MEGA 11: Molecular Evolutionary Genetics Analysis Version 11. Molecular Biology and Evolution https://doi.org/10.1093/molbev/msab120.
Disclaimer: Although utmost care has been taken to ensure the correctness of the caption, the caption text is provided "as is" without any warranty of any kind. Authors advise the user to carefully check the caption prior to its use for any purpose and report any errors or problems to the authors immediately (www.megasoftware.net). In no event shall the authors and their employers be liable for a…
