# Supplementary material for: Rock surfaces as reservoirs for airborne halophilic microorganisms in the Bochnia Salt Mine
Source: Front Microbiol. 2026 Apr 22;17:1813537. doi: 10.3389/fmicb.2026.1813537 (PMC13144014; doi:10.3389/fmicb.2026.1813537)
Supplement: Supplementary file 3 [file Table_2.XLSX]

## Sheet: MatrixOutput
Table S2
	Strain_BZ1_(PZ221433).ab1	Strain_BZ15_(PZ221434).ab1	Strain_BZ125_(PZ221435).ab1	Strain_BZ70_(PZ221436).ab1	Strain_BZ6_(PZ221437).ab1	Strain_BZ21_(PZ221438).ab1	Strain_BZ27_(PZ221439).ab1	Strain_BZ44_(PZ221440).ab1	Strain_BZ56_(PZ221441).ab1	Strain_BZ66_(PZ221442).ab1	Lentibacillus_persicus_AMB31T_(FN376846).ab1	Chromohalobacter_canadensis_ATCC_43984T_(AJ295143).ab1	Lentibacillus_amyloliquefaciens_LAM0015T_(CP013862).ab1	Piscibacillus_halophilus_HS224T_(FM864227).ab1	Virgibacillus_kapii_KN3-8-4T_(LC041942).ab1	Alkalibacillus_halophilus_YIM_012T_(DQ359731).ab1	Gracilibacillus_thailandensis_TP2-8T_(FJ182214).ab1	Marinococcus_halotolerans_NBRC_106070T_(AB682353).ab1	Chromohalobacter_beijerinckii_ATCC_19372T_(AB021386).ab1	Salibacterium_qingdaonense_CM1T_(DQ115802).ab1
Strain_BZ1_(PZ221433).ab1
Strain_BZ15_(PZ221434).ab1	0.202756
Strain_BZ125_(PZ221435).ab1	0.0118812	0.202569
Strain_BZ70_(PZ221436).ab1	0.0614754	0.201844	0.0635897
Strain_BZ6_(PZ221437).ab1	0.0403727	0.198133	0.0393375	0.0498938
Strain_BZ21_(PZ221438).ab1	0.0600815	0.208376	0.0628866	0.0485036	0.0522946
Strain_BZ27_(PZ221439).ab1	0.0535019	0.207969	0.0552268	0.0522541	0.0465839	0.0611621
Strain_BZ44_(PZ221440).ab1	0.0803689	0.193167	0.0794702	0.0809019	0.0706371	0.085639	0.0751979
Strain_BZ56_(PZ221441).ab1	0.191304	0.00108696	0.187225	0.193833	0.184	0.207609	0.196953	0.191853
Strain_BZ66_(PZ221442).ab1	0.0740741	0.20202	0.077551	0.0706967	0.0665259	0.0660569	0.0761523	0.0667539	0.198267
Lentibacillus_persicus_AMB31T_(FN376846).ab1	0.000978474	0.205825	0.0128205	0.0625	0.0393375	0.0590631	0.056444	0.0816864	0.192391	0.0756048
Chromohalobacter_canadensis_ATCC_43984T_(AJ295143).ab1	0.203505	0.0174081	0.199605	0.193648	0.191909	0.197355	0.208606	0.191853	0.0162338	0.202797	0.20444
Lentibacillus_amyloliquefaciens_LAM0015T_(CP013862).ab1	0.0126336	0.208132	0.000986193	0.0645492	0.0393375	0.0640244	0.0560224	0.0853018	0.195016	0.0768463	0.0120037	0.218018
Piscibacillus_halophilus_HS224T_(FM864227).ab1	0.0640394	0.208008	0.0644202	0.00308642	0.047817	0.0482051	0.0558712	0.0784574	0.193654	0.0700508	0.0650558	0.204651	0.0659851
Virgibacillus_kapii_KN3-8-4T_(LC041942).ab1	0.0408367	0.207677	0.0396825	0.0515464	0	0.0528497	0.0487572	0.072	0.191584	0.0666667	0.0384977	0.204139	0.0384977	0.0499529
Alkalibacillus_halophilus_YIM_012T_(DQ359731).ab1	0.0632911	0.217476	0.0642292	0.0513347	0.0508299	0.00101626	0.0626754	0.0843215	0.206522	0.0670671	0.0629047	0.223126	0.0639064	0.0521415	0.0536218
Gracilibacillus_thailandensis_TP2-8T_(FJ182214).ab1	0.05345	0.208738	0.0552268	0.0522541	0.0465839	0.0621181	0	0.0750988	0.197826	0.0760761	0.056325	0.217706	0.0549055	0.0557621	0.0478873	0.0631199
Marinococcus_halotolerans_NBRC_106070T_(AB682353).ab1	0.094358	0.216085	0.0967423	0.085041	0.0870466	0.0813008	0.0971963	0.0026178	0.20585	0.0707171	0.0924214	0.228133	0.0961366	0.092093	0.0864662	0.0891892	0.0972973
Chromohalobacter_beijerinckii_ATCC_19372T_(AB021386).ab1	0.201754	0.0193611	0.197824	0.193846	0.190031	0.198574	0.207865	0.190789	0.0140845	0.203	0.202778	0.0045045	0.216411	0.203911	0.202448	0.223327	0.216998	0.229242
Salibacterium_qingdaonense_CM1T_(DQ115802).ab1	0.0826045	0.207164	0.086785	0.0727459	0.073499	0.0680894	0.0840336	0.0680628	0.1961	0.00199203	0.0831025	0.214414	0.0843806	0.0799257	0.0751174	0.0765077	0.0846085	0.0762332	0.215509
Similarity matrix
	Strain_BZ1_(PZ221433).ab1	Strain_BZ15_(PZ221434).ab1	Strain_BZ125_(PZ221435).ab1	Strain_BZ70_(PZ221436).ab1	Strain_BZ6_(PZ221437).ab1	Strain_BZ21_(PZ221438).ab1	Strain_BZ27_(PZ221439).ab1	Strain_BZ44_(PZ221440).ab1	Strain_BZ56_(PZ221441).ab1	Strain_BZ66_(PZ221442).ab1	Lentibacillus_persicus_AMB31T_(FN376846).ab1	Chromohalobacter_canadensis_ATCC_43984T_(AJ295143).ab1	Lentibacillus_amyloliquefaciens_LAM0015T_(CP013862).ab1	Piscibacillus_halophilus_HS224T_(FM864227).ab1	Virgibacillus_kapii_KN3-8-4T_(LC041942).ab1	Alkalibacillus_halophilus_YIM_012T_(DQ359731).ab1	Gracilibacillus_thailandensis_TP2-8T_(FJ182214).ab1	Marinococcus_halotolerans_NBRC_106070T_(AB682353).ab1	Chromohalobacter_beijerinckii_ATCC_19372T_(AB021386).ab1	Salibacterium_qingdaonense_CM1T_(DQ115802).ab1
Strain_BZ1_(PZ221433).ab1
Strain_BZ15_(PZ221434).ab1	79.7244	100	100	100	100	100	100	100	100	100	100	100	100	100	100	100	100	100	100
Strain_BZ125_(PZ221435).ab1	98.8119	79.7431	100	100	100	100	100	100	100	100	100	100	100	100	100	100	100	100	100
Strain_BZ70_(PZ221436).ab1	93.8525	79.8156	93.641	100	100	100	100	100	100	100	100	100	100	100	100	100	100	100	100
Strain_BZ6_(PZ221437).ab1	95.9627	80.1867	96.0663	95.0106	100	100	100	100	100	100	100	100	100	100	100	100	100	100	100
Strain_BZ21_(PZ221438).ab1	93.9919	79.1624	93.7113	95.1496	94.7705	100	100	100	100	100	100	100	100	100	100	100	100	100	100
Strain_BZ27_(PZ221439).ab1	94.6498	79.2031	94.4773	94.7746	95.3416	93.8838	100	100	100	100	100	100	100	100	100	100	100	100	100
Strain_BZ44_(PZ221440).ab1	91.9631	80.6833	92.053	91.9098	92.9363	91.4361	92.4802	100	100	100	100	100	100	100	100	100	100	100	100
Strain_BZ56_(PZ221441).ab1	80.8696	99.8913	81.2775	80.6167	81.6	79.2391	80.3047	80.8147	100	100	100	100	100	100	100	100	100	100	100
Strain_BZ66_(PZ221442).ab1	92.5926	79.798	92.2449	92.9303	93.3474	93.3943	92.3848	93.3246	80.1733	100	100	100	100	100	100	100	100	100	100
Lentibacillus_persicus_AMB31T_(FN376846).ab1	99.9022	79.4175	98.7179	93.75	96.0663	94.0937	94.3556	91.8314	80.7609	92.4395	100	100	100	100	100	100	100	100	100
Chromohalobacter_canadensis_ATCC_43984T_(AJ295143).ab1	79.6495	98.2592	80.0395	80.6352	80.8091	80.2645	79.1394	80.8147	98.3766	79.7203	79.556	100	100	100	100	100	100	100	100
Lentibacillus_amyloliquefaciens_LAM0015T_(CP013862).ab1	98.7366	79.1868	99.9014	93.5451	96.0663	93.5976	94.3978	91.4698	80.4984	92.3154	98.7996	78.1982	100	100	100	100	100	100	100
Piscibacillus_halophilus_HS224T_(FM864227).ab1	93.5961	79.1992	93.558	99.6914	95.2183	95.1795	94.4129	92.1543	80.6346	92.9949	93.4944	79.5349	93.4015	100	100	100	100	100	100
Virgibacillus_kapii_KN3-8-4T_(LC041942).ab1	95.9163	79.2323	96.0317	94.8454	100	94.715	95.1243	92.8	80.8416	93.3333	96.1502	79.5861	96.1502	95.0047	100	100	100	100	100
Alkalibacillus_halophilus_YIM_012T_(DQ359731).ab1	93.6709	78.2524	93.5771	94.8665	94.917	99.8984	93.7325	91.5679	79.3478	93.2933	93.7095	77.6874	93.6094	94.7858	94.6378	100	100	100	100
Gracilibacillus_thailandensis_TP2-8T_(FJ182214).ab1	94.655	79.1262	94.4773	94.7746	95.3416	93.7882	100	92.4901	80.2174	92.3924	94.3675	78.2294	94.5095	94.4238	95.2113	93.688	100	100	100
Marinococcus_halotolerans_NBRC_106070T_(AB682353).ab1	90.5642	78.3915	90.3258	91.4959	91.2953	91.8699	90.2804	99.7382	79.415	92.9283	90.7579	77.1867	90.3863	90.7907	91.3534	91.0811	90.2703	100	100
Chromohalobacter_beijerinckii_ATCC_19372T_(AB021386).ab1	79.8246	98.0639	80.2176	80.6154	80.9969	80.1426	79.2135	80.9211	98.5915	79.7	79.7222	99.5495	78.3589	79.6089	79.7552	77.6673	78.3002	77.0758	100
Salibacterium_qingdaonense_CM1T_(DQ115802).ab1	91.7396	79.2836	91.3215	92.7254	92.6501	93.1911	91.5966	93.1937	80.39	99.8008	91.6898	78.5586	91.5619	92.0074	92.4883	92.3492	91.5392	92.3767	78.4491
Halophilic species	RS1	SC2	Accession number	% identity3	Isolate number
Lentibacillus persicus AMB31T	+	+	FN376846	99.90	BZ1	99.9
Chromohalobacter canadensis	+	-	AJ295143	98.17	BZ15	98.3
ATCC 43984T
Lentibacillus amyloliquefaciens LAM0015T	+	+	CP013862	99.90	BZ125	99.9
Piscibacillus halophilus HS224T	+	+	FM864227	99.69	BZ70	99.7
Virgibacillus kapii KN3-8-4T	-	+	LC041942	100	BZ6	100
Alkalibacillus halophilus	+	+	DQ359731	99.90	BZ21	99.9
YIM 012T
Gracilibacillus thailandensis TP2-8T	+	-	FJ182214	100	BZ27	100
Marinococcus halotolerans NBRC 106070T	+	-	AB682353	99.74	BZ44	99.7
Chromohalobacter beijerinckii ATCC 19372T	-	+	AB021386	98.59	BZ56	98.6
Salibacterium qingdaonense CM1T	-	+	DQ115802	99.80	BZ66	99.8

## Sheet: Caption
Table. Estimates of Evolutionary Divergence between Sequences
The number of base differences per site from between sequences are shown. This analysis involved 20 nucleotide sequences. All ambiguous positions were removed for each sequence pair (pairwise deletion option). There were a total of 1117 positions in the final dataset. Evolutionary analyses were conducted in MEGA11 [1]
1. Tamura K., Stecher G., and Kumar S. (2021). MEGA 11: Molecular Evolutionary Genetics Analysis Version 11. Molecular Biology and Evolution https://doi.org/10.1093/molbev/msab120.
Disclaimer: Although utmost care has been taken to ensure the correctness of the caption, the caption text is provided "as is" without any warranty of any kind. Authors advise the user to carefully check the caption prior to its use for any purpose and report any errors or problems to the authors immediately (www.megasoftware.net). In no event shall the authors and their employers be liable for a…
